# Supplementary material for: Species-specific identification of Pseudomonas based on 16S–23S rRNA gene internal transcribed spacer (ITS) and its combined application with next-generation sequencing
Source: BMC Microbiol. 2022 Aug 1;22:188. doi: 10.1186/s12866-022-02607-w (PMC9341087; doi:10.1186/s12866-022-02607-w)
Supplement: Supplementary file 3 — Additional file 3: Table. S3. Identification process of Gap value for P. balearica by BLAST. [file 12866_2022_2607_MOESM3_ESM.xls]

## Sheet: Sheet1
	Table. S3 Identification process of Gap value for P. balearica by BLAST
Description		Max Score	RS(all)	RS(target)	RS(non-target)
Select seq CP007511.1	Pseudomonas balearica DSM 6083, complete genome	117	1	1
Select seq HF571125.1	Pseudomonas balearica genomic DNA containing ITS1, strain st101	117	1	1
Select seq AJ279238.1	Pseudomonas balearica internal transcribed spacer 1 (ITS1), tRNA-Ile gene and tRNA-Ala gene, strain DSM 6803	117	1	1
Select seq CP045858.1	Pseudomonas balearica strain EC28 chromosome, complete genome	117	1	1
Select seq AJ279239.1	Pseudomonas balearica internal transcribed spacer 1 (ITS1), tRNA-Ile gene and tRNA-Ala gene, strain LS401	111	0.948718	0.948718
Select seq HF571124.1	Pseudomonas stutzeri genomic DNA containing ITS1, strain V81	106	0.905983		0.905983
Select seq HF571117.1	Pseudomonas stutzeri genomic DNA containing ITS1, strain 2FB7A	100	0.854701		0.854701
Select seq HF571116.1	Pseudomonas stutzeri genomic DNA containing ITS1, strain 4FB3	100	0.854701		0.854701
Select seq AJ390586.1	Pseudomonas stutzeri intergenic spacer, tRNA-Ile and tRNA-Ala genes, strain AER2.7	100	0.854701		0.854701
Select seq CP040460.1	Pseudomonas stutzeri strain PheN2 chromosome, complete genome	100	0.854701		0.854701
Select seq CP046538.1	Pseudomonas stutzeri strain XL272 chromosome, complete genome	100	0.854701		0.854701
Select seq FN646566.1	Pseudomonas anguilliseptica 16S-23S intergenic spacer, IGS, strain CECT 899	97.1	0.829915		0.829915
Select seq AP014862.1	Pseudomonas furukawaii DNA, complete genome	95.3	0.81453		0.81453
Select seq AP013068.1	Pseudomonas resinovorans NBRC 106553 DNA, complete geonome	95.3	0.81453		0.81453
Select seq AJ251909.1	Pseudomonas stutzeri internal transcribed spacer 1 (ITS1),tRNA-Ile and tRNA-Ala, strain DSM 50238	95.3	0.81453		0.81453
Select seq DQ023307.1	Pseudomonas graminis strain DSM 11363 16S ribosomal RNA gene, partial sequence; 16S-23S ribosomal RNA intergenic spacer, complete sequence; and 23S ribosomal RNA gene, partial sequence	93.5	0.799145		0.799145
Select seq L28161.1	Pseudomonas mendocina 16S ribosomal RNA (16S rRNA) gene, transfer RNA-Ile (tRNA-Ile) gene, transfer RNA-Ala (tRNA-Ala) gene, 23S ribosomal RNA (23S rRNA) gene	93.5	0.799145		0.799145
Select seq L28160.1	Pseudomonas mendocina 16S ribosomal RNA (16S rRNA) gene, transfer RNA-Ile (tRNA-Ile) gene, transfer RNA-Ala (tRNA-Ala) gene, 23S ribosomal RNA (23S rRNA) gene	93.5	0.799145		0.799145
Select seq L28159.1	Pseudomonas mendocina 16S ribosomal RNA (16S rRNA) gene, transfer RNA-Ile (tRNA-Ile) gene, transfer RNA-Ala (tRNA-Ala) gene, 23S ribosomal RNA (23S rRNA) gene	93.5	0.799145		0.799145
Select seq HF571128.1	Pseudomonas mendocina genomic DNA containing ITS1, type strain ATCC 25411T	93.5	0.799145		0.799145
Select seq CP002620.1	Pseudomonas mendocina NK-01, complete genome	93.5	0.799145		0.799145
Select seq CP013124.1	Pseudomonas mendocina S5.2, complete genome	93.5	0.799145		0.799145
Select seq EU014571.1	Pseudomonas mendocina strain ATCC 25412 16S-23S ribosomal RNA intergenic spacer, complete sequence	93.5	0.799145		0.799145
Select seq EU014574.1	Pseudomonas mendocina strain BCRC 10458 16S-23S ribosomal RNA intergenic spacer, complete sequence	93.5	0.799145		0.799145
Select seq CP023641.1	Pseudomonas mendocina strain MAE1-K chromosome, complete genome	93.5	0.799145		0.799145
Select seq LR134290.1	Pseudomonas mendocina strain NCTC10897 genome assembly, chromosome: 1	93.5	0.799145		0.799145
Select seq CP011508.1	Pseudomonas mendocina strain NSYSU, complete genome	93.5	0.799145		0.799145
Select seq CP000680.1	Pseudomonas mendocina ymp, complete genome	93.5	0.799145		0.799145
Select seq LT629797.1	Pseudomonas sihuiensis strain KCTC 32246 genome assembly, chromosome: I	93.5	0.799145		0.799145
Select seq EU014542.1	Pseudomonas alcaligenes strain ATCC 53877 16S-23S ribosomal RNA intergenic spacer, complete sequence	91.6	0.782906		0.782906
Select seq EU014580.1	Pseudomonas alcaligenes strain ATCC 55044 16S-23S ribosomal RNA intergenic spacer, complete sequence	91.6	0.782906		0.782906
Select seq EU014521.1	Pseudomonas alcaligenes strain BCRC 13909 16S-23S ribosomal RNA intergenic spacer, complete sequence	91.6	0.782906		0.782906
Select seq CP014784.1	Pseudomonas alcaligenes strain NEB 585, complete genome	91.6	0.782906		0.782906
Select seq DQ864980.1	Pseudomonas stutzeri isolate 739/06 internal transcribed spacer 1, partial sequence; and tRNA-Ile and tRNA-Ala genes, complete sequence	91.6	0.782906		0.782906
Select seq HF571123.1	Pseudomonas stutzeri genomic DNA containing ITS1, strain A563/77	86.1	0.735897		0.735897
Select seq HF571122.1	Pseudomonas stutzeri genomic DNA containing ITS1, strain PE	86.1	0.735897		0.735897
Select seq HF571120.1	Pseudomonas stutzeri genomic DNA containing ITS1, strain SD25545	86.1	0.735897		0.735897
Select seq HF571114.1	Pseudomonas stutzeri genomic DNA containing ITS1, strain st103	86.1	0.735897		0.735897
Select seq AY850028.1	Pseudomonas stutzeri strain 28a18 internal transcribed spacer 1, complete sequence	86.1	0.735897		0.735897
Select seq AY850025.1	Pseudomonas stutzeri strain 28a22 internal transcribed spacer 1, complete sequence	86.1	0.735897		0.735897
Select seq CP007441.1	Pseudomonas stutzeri strain 28a24, complete genome	86.1	0.735897		0.735897
Select seq AY850024.1	Pseudomonas stutzeri strain 28a39 internal transcribed spacer 1, complete sequence	86.1	0.735897		0.735897
Select seq AY850023.1	Pseudomonas stutzeri strain 28a50 internal transcribed spacer 1, complete sequence	86.1	0.735897		0.735897
Select seq AY850029.1	Pseudomonas stutzeri strain 4C29 internal transcribed spacer 1, complete sequence	86.1	0.735897		0.735897
Select seq HF571126.1	Pseudomonas xanthomarina genomic DNA containing ITS1, type strain CCUG 46543T	86.1	0.735897		0.735897
Select seq LT629970.1	Pseudomonas xanthomarina strain LMG 23572 genome assembly, chromosome: I	86.1	0.735897		0.735897
Select seq AY119683.1	Pseudomonas fluorescens 16S ribosomal RNA gene, partial sequence; tRNA-Ile and tRNA-Ala genes, complete sequence; and 23S ribosomal RNA gene, partial sequence	82.4	0.704274		0.704274
Select seq AJ876634.1	Pseudomonas stutzeri partial ITS1, isolate CLN100	82.4	0.704274		0.704274
Select seq CP015641.1	Pseudomonas stutzeri strain 273, complete genome	80.5	0.688034		0.688034
Select seq AY850027.1	Pseudomonas stutzeri strain 28a3 internal transcribed spacer 1, complete sequence	80.5	0.688034		0.688034
Select seq CP018050.1	Pseudomonas stutzeri strain KGS-2, complete genome	80.5	0.688034		0.688034
Select seq CP018046.1	Pseudomonas stutzeri strain KGS-8 chromosome, complete genome	80.5	0.688034		0.688034
Select seq AY850031.1	Pseudomonas stutzeri strain MT1 internal transcribed spacer 1, complete sequence	80.5	0.688034		0.688034
Select seq CP046902.1	Pseudomonas stutzeri strain PM101005 chromosome, complete genome	80.5	0.688034		0.688034
Select seq KF202110.1	Pseudomonas stutzeri strain TPs1 16S-23S ribosomal RNA intergenic spacer, partial sequence	80.5	0.688034		0.688034
Select seq LT629803.1	Pseudomonas vancouverensis strain BS3656 genome assembly, chromosome: I	80.5	0.688034		0.688034
Select seq CP014870.1	Pseudomonas silesiensis strain A3, complete genome	78.7	0.67265		0.67265
Select seq LT629704.1	Pseudomonas antarctica strain BS2772 genome assembly, chromosome: I	76.8	0.65641		0.65641
Select seq CP015600.1	Pseudomonas antarctica strain PAMC 27494, complete genome	76.8	0.65641		0.65641
Select seq FN645167.1	Pseudomonas arsenicoxydans partial ITS, type strain VC-1T	76.8	0.65641		0.65641
Select seq LT629705.1	Pseudomonas arsenicoxydans strain CECT 7543 genome assembly, chromosome: I	76.8	0.65641		0.65641
Select seq CP019856.1	Pseudomonas azotoformans strain F77, complete genome	76.8	0.65641		0.65641
Select seq LT629702.1	Pseudomonas azotoformans strain LMG 21611 genome assembly, chromosome: I	76.8	0.65641		0.65641
Select seq CP041236.1	Pseudomonas azotoformans strain P45A chromosome, complete genome	76.8	0.65641		0.65641
Select seq CP014546.1	Pseudomonas azotoformans strain S4, complete genome	76.8	0.65641		0.65641
Select seq LT629753.1	Pseudomonas cedrina strain BS2981 genome assembly, chromosome: I	76.8	0.65641		0.65641
Select seq LT629689.1	Pseudomonas extremaustralis strain DSM 17835 genome assembly, chromosome: I	76.8	0.65641		0.65641
Select seq LT629708.1	Pseudomonas extremorientalis strain BS2774 genome assembly, chromosome: I	76.8	0.65641		0.65641
Select seq AJ583090.1	Pseudomonas fluorescens 16S rRNA gene (partial), ITS1 and 23S rRNA gene (partial), strain 62e	76.8	0.65641		0.65641
Select seq EU360314.1	Pseudomonas fluorescens 2313 16S ribosomal RNA gene, complete sequence; and 23S ribosomal RNA gene, partial sequence	76.8	0.65641		0.65641
Select seq CP003041.1	Pseudomonas fluorescens A506, complete genome	76.8	0.65641		0.65641
Select seq CP010945.1	Pseudomonas fluorescens NCIMB 11764, complete genome	76.8	0.65641		0.65641
Select seq L06304.1	Pseudomonas fluorescens rrn operon 16S ribosomal RNA, 3'end, transfer RNA-Ile and transfer RNA-Ala, complete, 23S ribosomal RNA, 5'end	76.8	0.65641		0.65641
Select seq AM181176.4	Pseudomonas fluorescens SBW25 complete genome	76.8	0.65641		0.65641
Select seq EU360313.1	Pseudomonas fluorescens strain 2312 16S ribosomal RNA gene and 16S-23S ribosomal RNA intergenic spacer, complete sequence; and 23S ribosomal RNA gene, partial sequence	76.8	0.65641		0.65641
Select seq JX683725.1	Pseudomonas fluorescens strain AHK-1 16S ribosomal RNA gene, partial sequence; 16S-23S ribosomal RNA intergenic spacer, complete sequence; and 23S ribosomal RNA gene, partial sequence	76.8	0.65641		0.65641
Select seq LT907842.1	Pseudomonas fluorescens strain ATCC 13525 genome assembly, chromosome: I	76.8	0.65641		0.65641
Select seq EU014587.1	Pseudomonas fluorescens strain BCRC 11028 16S-23S ribosomal RNA intergenic spacer, complete sequence	76.8	0.65641		0.65641
Select seq EU014525.1	Pseudomonas fluorescens strain BCRC 13902 16S-23S ribosomal RNA intergenic spacer, complete sequence	76.8	0.65641		0.65641
Select seq EU014523.1	Pseudomonas fluorescens strain BCRC 13910 16S-23S ribosomal RNA intergenic spacer, complete sequence	76.8	0.65641		0.65641
Select seq KU507053.1	Pseudomonas fluorescens strain BJ0436 16S ribosomal RNA gene, partial sequence; 16S-23S ribosomal RNA intergenic spacer, complete sequence; and 23S ribosomal RNA gene, partial sequence	76.8	0.65641		0.65641
Select seq CP048408.1	Pseudomonas fluorescens strain DR397 chromosome, complete genome	76.8	0.65641		0.65641
Select seq AF127591.1	Pseudomonas fluorescens strain G10 16S ribosomal RNA gene, partial sequence; internal transcribed spacer 1, complete sequence; tRNA-Ile and tRNA-Ala genes, complete sequence; and 23S ribosomal RNA gene, partial sequence	76.8	0.65641		0.65641
Select seq AF127586.1	Pseudomonas fluorescens strain J14 16S ribosomal RNA gene, partial sequence; internal transcribed spacer 1, complete sequence; tRNA-Ile and tRNA-Ala genes, complete sequence; and 23S ribosomal RNA gene, partial sequence	76.8	0.65641		0.65641
Select seq CP015638.1	Pseudomonas fluorescens strain L111, complete genome	76.8	0.65641		0.65641
Select seq CP015637.1	Pseudomonas fluorescens strain L321, complete genome	76.8	0.65641		0.65641
Select seq CP038438.1	Pseudomonas fluorescens strain LBUM677 chromosome, complete genome	76.8	0.65641		0.65641
Select seq AF127588.1	Pseudomonas fluorescens strain LMG1794 16S ribosomal RNA gene, partial sequence; internal transcribed spacer 1, complete sequence; tRNA-Ile and tRNA-Ala genes, complete sequence; and 23S ribosomal RNA gene, partial sequence	76.8	0.65641		0.65641
Select seq AF127585.1	Pseudomonas fluorescens strain LMG5939 16S ribosomal RNA gene, partial sequence; internal transcribed spacer 1, complete sequence; tRNA-Ile and tRNA-Ala genes, complete sequence; and 23S ribosomal RNA gene, partial sequence	76.8	0.65641		0.65641
Select seq CP028826.1	Pseudomonas fluorescens strain MS82 chromosome, complete genome	76.8	0.65641		0.65641
Select seq LS483372.1	Pseudomonas fluorescens strain NCTC10038 genome assembly, chromosome: 1	76.8	0.65641		0.65641
Select seq CP022313.1	Pseudomonas fluorescens strain NEP1 genome	76.8	0.65641		0.65641
Select seq CP032618.1	Pseudomonas fluorescens strain PF08 chromosome, complete genome	76.8	0.65641		0.65641
Select seq CP017296.1	Pseudomonas fluorescens strain Pt14, complete genome	76.8	0.65641		0.65641
Select seq MK217096.1	Pseudomonas fluorescens strain QHJ30123 16S ribosomal RNA gene, partial sequence; 16S-23S ribosomal RNA intergenic spacer, complete sequence; and 23S ribosomal RNA gene, partial sequence	76.8	0.65641		0.65641
Select seq AY582376.1	Pseudomonas fluorescens strain R-72 16S-23S ribosomal RNA intergenic spacer, tRNA-Ile and tRNA-Ala genes, complete sequence	76.8	0.65641		0.65641
Select seq AY582368.1	Pseudomonas fluorescens strain R-915 16S-23S ribosomal RNA intergenic spacer, tRNA-Ile and tRNA-Ala genes, complete sequence	76.8	0.65641		0.65641
Select seq AY582379.1	Pseudomonas fluorescens strain R-93-4 16S-23S ribosomal RNA intergenic spacer, tRNA-Ile and tRNA-Ala genes, complete sequence	76.8	0.65641		0.65641
Select seq AY582370.1	Pseudomonas fluorescens strain R-93-4 16S-23S ribosomal RNA intergenic spacer, tRNA-Ile and tRNA-Ala genes, complete sequence	76.8	0.65641		0.65641
Select seq AY582364.1	Pseudomonas fluorescens strain R-93-4 16S-23S ribosomal RNA intergenic spacer, tRNA-Ile and tRNA-Ala genes, complete sequence	76.8	0.65641		0.65641
Select seq KP097762.1	Pseudomonas fluorescens strain S4-21 16S ribosomal RNA gene, partial sequence; 16S-23S ribosomal RNA intergenic spacer, complete sequence; and 23S ribosomal RNA gene, partial sequence	76.8	0.65641		0.65641
Select seq CP031450.1	Pseudomonas fluorescens strain SIK_W1 chromosome, complete genome	76.8	0.65641		0.65641
Select seq AY582374.1	Pseudomonas fluorescens strain W-11/2 16S-23S ribosomal RNA intergenic spacer, tRNA-Ile and tRNA-Ala genes, complete sequence	76.8	0.65641		0.65641
Select seq AY582381.1	Pseudomonas fluorescens strain W-238-4 16S-23S ribosomal RNA intergenic spacer, tRNA-Ile and tRNA-Ala genes, complete sequence	76.8	0.65641		0.65641
Select seq AY582372.1	Pseudomonas fluorescens strain W-27-10 16S-23S ribosomal RNA intergenic spacer, tRNA-Ile and tRNA-Ala genes, complete sequence	76.8	0.65641		0.65641
Select seq AY582371.1	Pseudomonas fluorescens strain W-27-10 16S-23S ribosomal RNA intergenic spacer, tRNA-Ile and tRNA-Ala genes, complete sequence	76.8	0.65641		0.65641
Select seq AY582363.1	Pseudomonas fluorescens strain W-27-10 16S-23S ribosomal RNA intergenic spacer, tRNA-Ile and tRNA-Ala genes, complete sequence	76.8	0.65641		0.65641
Select seq AY582375.1	Pseudomonas fluorescens strain W-912 16S-23S ribosomal RNA intergenic spacer, tRNA-Ile and tRNA-Ala genes, complete sequence	76.8	0.65641		0.65641
Select seq CP021986.1	Pseudomonas fragi strain DBC genome	76.8	0.65641		0.65641
Select seq CP021132.1	Pseudomonas fragi strain NMC25, complete genome	76.8	0.65641		0.65641
Select seq LT629783.1	Pseudomonas fragi strain NRRL B-727 genome assembly, chromosome: I	76.8	0.65641		0.65641
Select seq CP013861.1	Pseudomonas fragi strain P121, complete genome	76.8	0.65641		0.65641
Select seq CP018319.1	Pseudomonas frederiksbergensis strain AS1, complete genome	76.8	0.65641		0.65641
Select seq CP023466.1	Pseudomonas frederiksbergensis strain KNU-15 chromosome, complete genome	76.8	0.65641		0.65641
Select seq AF127584.1	Pseudomonas gingeri strain Pf1 16S ribosomal RNA gene, partial sequence; internal transcribed spacer 1, complete sequence; tRNA-Ile and tRNA-Ala genes, complete sequence; and 23S ribosomal RNA gene, partial sequence	76.8	0.65641		0.65641
Select seq MK607454.1	Pseudomonas granadensis strain PG3402 16S-23S ribosomal RNA intergenic spacer, partial sequence	76.8	0.65641		0.65641
Select seq CP015852.1	Pseudomonas koreensis strain CRS05-R5 chromosome, complete genome	76.8	0.65641		0.65641
Select seq CP027477.1	Pseudomonas koreensis strain P19E3 chromosome, complete genome	76.8	0.65641		0.65641
Select seq LT629699.1	Pseudomonas libanensis strain BS2975 genome assembly, chromosome: I	76.8	0.65641		0.65641
Select seq CP034425.1	Pseudomonas libanensis strain DMSP-1 chromosome, complete genome	76.8	0.65641		0.65641
Select seq FN645162.1	Pseudomonas lini partial ITS, type strain CCUG 51522T	76.8	0.65641		0.65641
Select seq LT629746.1	Pseudomonas lini strain BS3782 genome assembly, chromosome: I	76.8	0.65641		0.65641
Select seq CP017687.1	Pseudomonas lundensis strain AU1044 chromosome, complete genome	76.8	0.65641		0.65641
Select seq CP015639.1	Pseudomonas lurida strain L228 chromosome, complete genome	76.8	0.65641		0.65641
Select seq CP023272.1	Pseudomonas lurida strain MYb11 chromosome, complete genome	76.8	0.65641		0.65641
Select seq EF091800.1	Pseudomonas lutea strain OK2 16S-23S ribosomal RNA intergenic spacer and 23S ribosomal RNA gene, partial sequence	76.8	0.65641		0.65641
Select seq CP005960.1	Pseudomonas mandelii JR-1, complete genome	76.8	0.65641		0.65641
Select seq LT629796.1	Pseudomonas mandelii strain LMG 21607 genome assembly, chromosome: I	76.8	0.65641		0.65641
Select seq FN645163.1	Pseudomonas marginalis partial ITS, type strain CCUG 51507T	76.8	0.65641		0.65641
Select seq FN645164.1	Pseudomonas migulae partial ITS, type strain CCUG 43165T	76.8	0.65641		0.65641
Select seq CP027723.1	Pseudomonas orientalis strain 8B chromosome, complete genome	76.8	0.65641		0.65641
Select seq LT629782.1	Pseudomonas orientalis strain BS2775 genome assembly, chromosome: I	76.8	0.65641		0.65641
Select seq CP018049.1	Pseudomonas orientalis strain F9, complete genome	76.8	0.65641		0.65641
Select seq CP027724.1	Pseudomonas orientalis strain L1-3-08 chromosome, complete genome	76.8	0.65641		0.65641
Select seq CP027725.1	Pseudomonas orientalis strain R2-66-08W chromosome, complete genome	76.8	0.65641		0.65641
Select seq CP027726.1	Pseudomonas orientalis strain R4-35-08 chromosome, complete genome	76.8	0.65641		0.65641
Select seq CP004045.1	Pseudomonas poae RE*1-1-14, complete genome	76.8	0.65641		0.65641
Select seq LT629706.1	Pseudomonas poae strain BS2776 genome assembly, chromosome: I	76.8	0.65641		0.65641
Select seq CP034537.1	Pseudomonas poae strain CAP-2018 chromosome, complete genome	76.8	0.65641		0.65641
Select seq LT629762.1	Pseudomonas prosekii strain LMG 26867 genome assembly, chromosome: I	76.8	0.65641		0.65641
Select seq LT629795.1	Pseudomonas psychrophila strain BS3667 genome assembly, chromosome: I	76.8	0.65641		0.65641
Select seq CP049044.1	Pseudomonas psychrophila strain KM02 chromosome, complete genome	76.8	0.65641		0.65641
Select seq AF127590.1	Pseudomonas reactans strain ATCC14340 16S ribosomal RNA gene, partial sequence; internal transcribed spacer 1, complete sequence; tRNA-Ile and tRNA-Ala genes, complete sequence; and 23S ribosomal RNA gene, partial sequence	76.8	0.65641		0.65641
Select seq AF127580.1	Pseudomonas reactans strain pf1 16S ribosomal RNA gene, partial sequence; internal transcribed spacer 1, complete sequence; tRNA-Ile and tRNA-Ala genes, complete sequence; and 23S ribosomal RNA gene, partial sequence	76.8	0.65641		0.65641
Select seq CP010896.1	Pseudomonas simiae strain PCL1751, complete genome	76.8	0.65641		0.65641
Select seq CP005975.1	Pseudomonas simiae strain PICF7, complete genome	76.8	0.65641		0.65641
Select seq CP007637.1	Pseudomonas simiae strain WCS417 genome	76.8	0.65641		0.65641
Select seq CP027755.1	Pseudomonas synxantha strain 2-79 chromosome, complete genome	76.8	0.65641		0.65641
Select seq CP027754.1	Pseudomonas synxantha strain 30B chromosome, complete genome	76.8	0.65641		0.65641
Select seq CP014868.1	Pseudomonas synxantha strain KENGFT3 genome	76.8	0.65641		0.65641
Select seq CP011117.2	Pseudomonas synxantha strain LBUM223 chromosome, complete genome	76.8	0.65641		0.65641
Select seq LT629786.1	Pseudomonas synxantha strain LMG 2190 genome assembly, chromosome: I	76.8	0.65641		0.65641
Select seq LR590482.1	Pseudomonas synxantha strain NCTC10696 genome assembly, chromosome: 1	76.8	0.65641		0.65641
Select seq CP027757.1	Pseudomonas synxantha strain R2-4-08W chromosome, complete genome	76.8	0.65641		0.65641
Select seq CP027758.1	Pseudomonas synxantha strain R2-54-08W chromosome, complete genome	76.8	0.65641		0.65641
Select seq CP027756.1	Pseudomonas synxantha strain R6-28-08 chromosome, complete genome	76.8	0.65641		0.65641
Select seq JN624864.1	Pseudomonas syringae pv. lachrymans strain PD2760 16S-23S ribosomal RNA intergenic spacer, partial sequence	76.8	0.65641		0.65641
Select seq HQ171972.1	Pseudomonas syringae pv. lachrymans strain WH2/01 16S ribosomal RNA gene, partial sequence; 16S-23S ribosomal RNA intergenic spacer, complete sequence; and 23S ribosomal RNA gene, partial sequence	76.8	0.65641		0.65641
Select seq LS483370.1	Pseudomonas taetrolens strain NCTC10697 genome assembly, chromosome: 1	76.8	0.65641		0.65641
Select seq LR134393.1	Pseudomonas taetrolens strain NCTC8067 genome assembly, chromosome: 1	76.8	0.65641		0.65641
Select seq AJ279244.1	Pseudomonas tolaasii internal transcribed spacer 1 (ITS1), tRNA-Ile gene and tRNA-Ala gene, strain LMG 2342	76.8	0.65641		0.65641
Select seq AF364306.1	Pseudomonas tolaasii LMG 6641 internal transcribed spacer 1, complete sequence	76.8	0.65641		0.65641
Select seq FN645165.1	Pseudomonas tolaasii partial ITS, type strain CCUG 23369T	76.8	0.65641		0.65641
Select seq AF364308.1	Pseudomonas tolaasii PS 3a internal transcribed spacer 1, complete sequence	76.8	0.65641		0.65641
Select seq CP020369.1	Pseudomonas tolaasii strain 2192T genome	76.8	0.65641		0.65641
Select seq AF127578.1	Pseudomonas tolaasii strain ATCC33618 16S ribosomal RNA gene, partial sequence; internal transcribed spacer 1, complete sequence; tRNA-Ile and tRNA-Ala genes, complete sequence; and 23S ribosomal RNA gene, partial sequence	76.8	0.65641		0.65641
Select seq AF127579.1	Pseudomonas tolaasii strain KACC10038 16S ribosomal RNA gene, partial sequence; internal transcribed spacer 1, complete sequence; tRNA-Ile and tRNA-Ala genes, complete sequence; and 23S ribosomal RNA gene, partial sequence	76.8	0.65641		0.65641
Select seq LT629760.1	Pseudomonas trivialis strain BS3111 genome assembly, chromosome: I	76.8	0.65641		0.65641
Select seq CP011507.1	Pseudomonas trivialis strain IHBB745, complete genome	76.8	0.65641		0.65641
Select seq LT599583.1	Pseudomonas veronii 1YdBTEX2 genome assembly, chromosome: PVE_r1	76.8	0.65641		0.65641
Select seq CP039631.3	Pseudomonas veronii strain Pvy chromosome, complete genome	76.8	0.65641		0.65641
Select seq CP018420.1	Pseudomonas veronii strain R02, complete genome	76.8	0.65641		0.65641
Select seq CP012400.2	Pseudomonas yamanorum strain LBUM636 chromosome, complete genome	76.8	0.65641		0.65641
Select seq LT629793.1	Pseudomonas yamanorum strain LMG 27247 genome assembly, chromosome: I	76.8	0.65641		0.65641
Select seq LT629800.1	Pseudomonas brenneri strain BS2771 genome assembly, chromosome: I	75	0.641026		0.641026
Select seq CP011020.1	Pseudomonas chlororaphis strain UFB2, complete genome	75	0.641026		0.641026
Select seq CP000094.2	Pseudomonas fluorescens Pf0-1, complete genome	75	0.641026		0.641026
Select seq L06307.1	Pseudomonas fluorescens rrn operon 16S ribosomal RNA, 3'end, transfer RNA-Ile and transfer RNA-Ala, 23S ribosomal RNA, 5'end	75	0.641026		0.641026
Select seq L06305.1	Pseudomonas fluorescens rrn operon 16S ribosomal RNA, 3'end, transfer RNA-Ile and transfer RNA-Ala, 23S ribosomal RNA, 5'end	75	0.641026		0.641026
Select seq AY582369.1	Pseudomonas fluorescens strain B-909 16S-23S ribosomal RNA intergenic spacer, tRNA-Ile and tRNA-Ala genes, complete sequence	75	0.641026		0.641026
Select seq EU014543.1	Pseudomonas fluorescens strain BCRC 10304 16S-23S ribosomal RNA intergenic spacer, complete sequence	75	0.641026		0.641026
Select seq EU014544.1	Pseudomonas fluorescens strain BCRC 16016 16S-23S ribosomal RNA intergenic spacer, complete sequence	75	0.641026		0.641026
Select seq KF887957.1	Pseudomonas fluorescens strain CUVET1235 16S ribosomal RNA gene, partial sequence; 16S-32S ribosomal RNA intergenic spacer, complete sequence; and 23S ribosomal RNA gene, partial sequence	75	0.641026		0.641026
Select seq KX442587.1	Pseudomonas fluorescens strain EL01 16S ribosomal RNA gene, partial sequence; 16S-23S ribosomal RNA intergenic spacer, complete sequence; and 23S ribosomal RNA gene, partial sequence	75	0.641026		0.641026
Select seq KX442588.1	Pseudomonas fluorescens strain EL19 16S ribosomal RNA gene, partial sequence; 16S-23S ribosomal RNA intergenic spacer, complete sequence; and 23S ribosomal RNA gene, partial sequence	75	0.641026		0.641026
Select seq KC018468.1	Pseudomonas fluorescens strain EXXP-1 16S ribosomal RNA gene, partial sequence; 16S-23S ribosomal RNA intergenic spacer, complete sequence; and 23S ribosomal RNA gene, partial sequence	75	0.641026		0.641026
Select seq DQ146946.1	Pseudomonas fluorescens strain F 16S ribosomal RNA gene, partial sequence; 16S-23S ribosomal RNA intergenic spacer, complete sequence; and 23S ribosomal RNA gene, partial sequence	75	0.641026		0.641026
Select seq KF824761.1	Pseudomonas fluorescens strain pf-1 16S ribosomal RNA gene, partial sequence	75	0.641026		0.641026
Select seq CP008896.1	Pseudomonas fluorescens strain UK4, complete genome	75	0.641026		0.641026
Select seq KJ603454.1	Pseudomonas fluorescens strain W132 16S-23S ribosomal RNA intergenic spacer, partial sequence	75	0.641026		0.641026
Select seq KJ603455.1	Pseudomonas fluorescens strain W134 16S-23S ribosomal RNA intergenic spacer, partial sequence	75	0.641026		0.641026
Select seq AY582380.1	Pseudomonas fluorescens strain W-238-4 16S-23S ribosomal RNA intergenic spacer, tRNA-Ile and tRNA-Ala genes, complete sequence	75	0.641026		0.641026
Select seq AY582373.1	Pseudomonas fluorescens strain W-27-10 16S-23S ribosomal RNA intergenic spacer, tRNA-Ile and tRNA-Ala genes, complete sequence	75	0.641026		0.641026
Select seq AJ279241.1	Pseudomonas fragi 16S-23S intergenic spacer strain CECT 446	75	0.641026		0.641026
Select seq LT629687.1	Pseudomonas koreensis strain BS3658 genome assembly, chromosome: I	75	0.641026		0.641026
Select seq CP029608.1	Pseudomonas kribbensis strain 46-2 chromosome, complete genome	75	0.641026		0.641026
Select seq LT629802.1	Pseudomonas mucidolens strain LMG 2223 genome assembly, chromosome: I	75	0.641026		0.641026
Select seq LS483433.1	Pseudomonas mucidolens strain NCTC8068 genome assembly, chromosome: 1	75	0.641026		0.641026
Select seq LT629801.1	Pseudomonas rhodesiae strain BS2777 genome assembly, chromosome: I	75	0.641026		0.641026
Select seq CP024646.1	Pseudomonas syringae isolate inb918 chromosome, complete genome	75	0.641026		0.641026
Select seq LT629777.1	Pseudomonas asplenii strain ATCC 23835 genome assembly, chromosome: I	71.3	0.609402		0.609402
Select seq AY582367.1	Pseudomonas fluorescens strain R-915 16S-23S ribosomal RNA intergenic spacer, tRNA-Ile and tRNA-Ala genes, complete sequence	71.3	0.609402		0.609402
Select seq AY582378.1	Pseudomonas fluorescens strain W-20-7 16S-23S ribosomal RNA intergenic spacer, tRNA-Ile and tRNA-Ala genes, complete sequence	71.3	0.609402		0.609402
Select seq LT629972.1	Pseudomonas fuscovaginae strain LMG 2158 genome assembly, chromosome: I	71.3	0.609402		0.609402
Select seq AF127583.1	Pseudomonas gingeri strain pf2 16S ribosomal RNA gene, partial sequence; internal transcribed spacer 1, complete sequence; tRNA-Ile and tRNA-Ala genes, complete sequence; and 23S ribosomal RNA gene, partial sequence	71.3	0.609402		0.609402
Select seq EU708324.1	Pseudomonas fluorescens strain KDK8 16S-23S ribosomal RNA gene, partial sequence; and tRNA-Ile and tRNA-Ala genes, complete sequence	69.4	0.593162		0.593162
Select seq MN793998.1	Pseudomonas fluorescens strain KEB15 16S-23S ribosomal RNA intergenic spacer, partial sequence	69.4	0.593162		0.593162
Select seq MN783297.1	Pseudomonas fluorescens strain Pf-3 16S-23S ribosomal RNA intergenic spacer, partial sequence	69.4	0.593162		0.593162
Select seq FN908452.1	Pseudomonas fluorescens partial 16S rRNA gene, isolate LE 89	65.8	0.562393		0.562393
Select seq KC865280.1	Pseudomonas fluorescens strain 76P 16S ribosomal RNA gene, partial sequence	65.8	0.562393		0.562393
Select seq JQ974027.1	Pseudomonas fluorescens strain LMG 5329 16S ribosomal RNA gene, partial sequence	65.8	0.562393		0.562393
Max RS in target bacteria				0.948718
Min RS in non-target bacteria					0.905983
Gap						0.042735
RS, relative score, the ratio of the Max score of each sequence to the highest value of the Max score
Gap, the difference between the lowest RS value of target group and the highest RS value of non-target group
